# Supplementary material for: Structural Modeling of Nanobodies: A Benchmark of State-of-the-Art Artificial Intelligence Programs
Source: Molecules. 2023 May 9;28(10):3991. doi: 10.3390/molecules28103991 (PMC10220908; doi:10.3390/molecules28103991)
Supplement: Supplementary file 1 [file molecules-28-03991-s001.zip]

Archive with 1 entries (1 files):
- molecules-2362608-supplementary.pdf
